# Supplementary material for: Behavioural and Physiological Correlates of the Canine Frustration Questionnaire
Source: Animals (Basel). 2021 Nov 23;11(12):3346. doi: 10.3390/ani11123346 (PMC8698056; doi:10.3390/ani11123346)
Supplement: Supplementary file 1 [file animals-11-03346-s001.zip]

Archive with 3 entries (3 files):
- animals-1425262- Supplementary part 1 - figure -for proofreading KM.pdf
- animals-1425262- Supplementary part 2 - Tables-for proofreading KM.pdf
- animals-1425262-Supplementary Video S1 Behaviour test protocol footage.mp4
